# Supplementary material for: A 3D-Printed Aqueous Drainage Tube with an Expandable Inner Diameter to Accommodate the Intraocular Pressure (IOP) Fluctuations After Glaucoma Surgery
Source: Polymers (Basel). 2025 Jan 5;17(1):118. doi: 10.3390/polym17010118 (PMC11722927; doi:10.3390/polym17010118)
Supplement: Supplementary file 1 [file polymers-17-00118-s001.zip]

Archive with 1 entries (1 files):
- polymers-3365030-supplementary.pdf
